# Supplementary material for: Overview of Tools and Measures Investigating Vaccine Hesitancy in a Ten Year Period: A Scoping Review
Source: Vaccines (Basel). 2022 Jul 27;10(8):1198. doi: 10.3390/vaccines10081198 (PMC9412526; doi:10.3390/vaccines10081198)
Supplement: Supplementary file 1 [file vaccines-10-01198-s001.zip]

Archive with 1 entries (1 files):
- vaccines-1791321-supplementary.xlsx
