# Supplementary material for: Overview of Tools and Measures Investigating Vaccine Hesitancy in a Ten Year Period: A Scoping Review
Source: Vaccines (Basel). 2022 Jul 27;10(8):1198. doi: 10.3390/vaccines10081198 (PMC9412526; doi:10.3390/vaccines10081198)
Supplement: Supplementary file 1 [file vaccines-10-01198-s001.zip › vaccines-1791321-supplementary.xlsx]

## Sheet: Sheet1
Table S1 : charateristics of included studies
First Author	Title	Year of publication	Name of measure/tool	Study type	Country (l)	WHO region	World Bank Economic classification	Target population or Study population	Vaccines investigated	Total number of items	Scales and or subscales	Construct/or domains investigated	Method of data collection (f)	Validation tests	Item generation process	Other important information
Luthy, K. E.	Parental hesitation in immunizing children in Utah	2010	Immunization Hesitancy Survey	Quantitative ???	USA	Americas	High income Country (HIC)	Parents of under-immunized children (study population)	Vaccines in general	5 open-ended vaccination related questions were included in the survey, the number of demographic questions and other questions were not indicated		Not specified (vaccine hesitancy?)	Survey distributed in clinics	None indicated	Survey items were chosen based on commonly identified parental concerns and other perceived barriers published in the literature	The open-ended nature of the survey items makes the study largerly qualitative in nature
Brown, K. F.	Attitudinal and demographic predictors of measles, mumps and rubella (MMR) vaccine acceptance: Development and validation of an evidence-based measurement instrument	2011	Unnamed	Quantitative	UK	European region (EUR)	High income Country (HIC)	Parents of 4-16 years old	MMR	27 (20 Study items + 7 demographic items)	5	Attitudinal, behavioural and demographic factors	Posted questionnires and telephone calls	Done (5)	Through recent systematic reviews of relevant quantitative and qualitative evidence, recent large UK epidemiological study and expert feedback
Opel, D. J.	Development of a survey to identify vaccine-hesitant parents The parent attitudes about childhood vaccines survey	2011	The parent attitudes about childhood vaccines survey (PACV)	Quantitative	USA	Americas	High income Country (HIC)	Parents	Chidhood vaccines in general	18		Four:(1) immunization behavior; (2) beliefs about vaccine safety and efficacy; (3) attitudes about vaccine mandates and exemptions; and (4) trust	Self-administered questionnaire	Done (3)	Iterative process that included a review of previous studies, FG discussions with parents annd peadiatrics, expert review and two de novo items	One of the most widely applied and validated tools specifically measuring vaccine hesitancy
Meharry, P. M	Reasons why women accept or reject the trivalent inactivated influenza vaccine (TIV) during pregnancy	2012	Unnamed	Qualitative	USA	Americas	High income Country (HIC)	Women in their 3rd trimester or postpartum women	Trivalent inactivated flu vaccine	16 interview guide questions were provided, no items from the questionnaires were provided			Interviews were the primary data collection strategy	None indicated	The questionnaire and the interview guide were developed from the extant literature
Gilkey, M. B.	The Vaccination Confidence Scale: A brief measure of parents' vaccination beliefs	2014	Vaccine Confidence Scale (VCS)	Quantitative	USA	Americas	High income Country (HIC)	Parents of 13- to 17-year-old (study population)	Not specified (Teenage vaccines	8	3 Scales	Harm, benefits, trust	Population-based telephone survey	Done (2)	Items were conceptualized using theHealth Belief Model.
Larson, H. J.	Measuring vaccine hesitancy: The development of a survey tool	2015	Vaccine hesitancy Survey (VHS)	Quantitative	Switzerland	European region (EUR)	High income Country (HIC)	General population	General (mainly routine childhood vaccines) were included in the questionnaire	30		Contextual, individual and group, and vaccine-specific		To be carried out in different context	Some were derived from pre-viously validated questionnaires, some came from experts in the field, and others are newlyproposed	This is a compendium of questions developed to be validated and adapted for use in diverse context in respose to the recommendation the WHO SAGE WG.
Suryadevara, M.	Pediatric provider vaccine hesitancy: An under-recognized obstacle to immunizing children	2015	Unnamed	Quantitative	USA	Americas	High income Country (HIC)	Pediatric healthcare provide	Routine Childhood vaccines	23 excluding demographic questions which were not specified nor indicated			one page, self-administered ques-tionnaire	Not indicated	Developed by the study team
Eve Dubé	Understanding Vaccine Hesitancy in Canada: Results of a Consultation Study by the Canadian Immunization Research Network	2016	Unnamed	Quantitative	Canada	Americas	High income Country (HIC)	Two panels consisting of (a) health professionals, researchers, experts and policy-makers and (b) front-line vaccine providers	Not Specified (however, measles containing vaccines, new vaccines, HPV and Flu vaccines are indicated to contribute the most to vaccine hesitancy by the participants.	39	Not specified	Not specified (vaccine hesitancy?)	Online questionnaire	Done	The questionnaire was developed on the basis of a previous study conducted with vaccination managers in 13 countries
Larson, H. J.	The State of Vaccine Confidence 2016: Global Insights Through a 67-Country Survey	2016	Vaccine confidence index (VCI)	Quantitative	67 Coutries across the globe	All 6 WHO regions	All categories were represented	General population	Vaccines in general	4 core vaccine related questions, total number of items deduced=10		Safety, Importance, effectiveness and religious compatibility	Varied according to location	Not indicated	Draws from the ten-question Likert survey proposed by SAGE	Possibly the largest study on vaccination conducted till date
Perez, S.	Development and Validation of the Human Papillomavirus Attitudes and Beliefs Scale in a National Canadian Sample	2016	HPV Attitudes and Beliefs Scale (HABS)	Quantitative	Canada	Americas	High income Country (HIC)	Canadian parents of 9- to 16-year-old boys	HPV	46		Benefits (10 items), Threat (3 items), Influence (8 items), Harms (6 items), Risk (3 items), Affordability (3 items), Communication (5 items), Accessibility (4 items), and General Vaccination Attitudes (4 items).	Online questionnaire completed in 2 waves with a 7-month interval.	Done (3)	An iterative five-step process was used to develop the HABS. It included review of previous studies, review of relevant theories such as HBM, and expert consultations	Probably the only survey targeting parents of boys to be included in this current review
Shapiro, G. K.	Validation of the vaccine conspiracy beliefs scale	2016	Vaccine conspiracy beliefs scale (VCBS)	Quantitative	Canada	Americas	High income Country (HIC)	Canadian parents of 9- to 16-year-old boys	HPV	14 (7 VCBS items and 7 demographic items		Conspiracy belief	Email invitataion	Done (4)	6 items were retained from a previous study and 1 from a different study	Second part of the Perez, Study. Same population and data.
Martin, L. R.	Understanding the Dimensions of Anti-Vaccination Attitudes: the Vaccination Attitudes Examination (VAX) Scale	2017	Vaccination Attitudes Examination (VAX) Scale	Quantitative	USA	Americas	High income Country (HIC)	General adult population including non-parents	Vaccines in general	12	4	(1) mistrust of vaccine benefit, (2) worries about unforeseen future effects, (3) concerns about commercial profiteering, and (4) preference for natural immunity	Anonymous, self-report questionnaire	Done (4)	Focus gropu discussions and previous literature	Detailed 2 part study
Meyer, S. B.	Explanations for Not Receiving the Seasonal Influenza Vaccine: An Ontario Canada Based Survey	2017	Unnamed	Quantitative	Canada	Americas	High income Country (HIC)	General population	Seasonal influenza vaccine	1		Perceived importance of vaccination, Religious and Moral convictions, Past experiences with vaccination services, Risk perception and trust,Subjective norms, Health professionals’ recommendations	telephone and Web survey	Not indicated	Not indicated	Single question nested within a regional survey
Betsch, C	Beyond confidence: Development of a measure assessing the 5C psychological antecedents of vaccination	2018	5C scale	Qualitative	Germany and USA	European region (EUR) and Americas	High income Country (HIC)	Mixed (parents, sick adults, health care workers and travellers	General, Flu, MMR, HPV, -specific	15	5	attitude (confidence), per- ceived personal health status and invulnerability (complacency), self-control (constraints), preference for deliberation (calculation), and communal orientation (collective responsibil- ity),	Online sef-administered questionnaire	Yes	study team developed items based on the frame work of psychological antecedents of vaccination as defined by the authors	Include
Paul Corben	Vaccination hesitancy in the antenatal period: a cross-sectional survey	2018	Vaccine Decision Journeys Version 1.10	Quntitative	Australia	Western Pacific	High income Country (HIC)	Pregnant women	Routine childhood vaccines administered in Australia	The survey contained 42 questions, with 36 requiring response on 5-item or 6 –item Likert scales as per scales used by item developers.		Vaccination attitudes and intentions; risk considerations; social influences or decisional aspects	Posted questionnires	None indicated	The survey included items from validated instruments, items were modified when necessary
Paula M. Frew	Development of a US trust measure to assess and monitor parental confidence in the vaccine system	2018	Emory vaccine confidence index (EVCI)	Quantitative	USA	Americas	High income Country (HIC)	Parents of children <7 years (Study Population)	Routine Childhood vaccines administered in USA, assesed individualy	8		Information Environment, Trust, Healthcare Provider, Attitudes and Beliefs, and Social Norms	Online questionnaire	Done (3)	8 items psychometrically developed from Initial 30 items based on NVAC vaccine confidence framework	Combination vaccines were not included in the survey
Paterson, P.	Reasons for non-vaccination: Parental vaccine hesitancy and the childhood influenza vaccination school pilot programme in England	2018	Unnamed	Qualitative	UK	European region (EUR)	High income Country (HIC)	Parents who chose not to vaccinate their child against influenza in the school pilot programme in the 2014/15 season	Childhood seasonal influenza vaccine	44: 28 interview guide questions and 16 demographic questions		(1) Participants understanding and experience of the childhood flu immunisation pilots, (2) decision-making about participation in the flu pilots, (3) reasons for not accepting the flu vaccine, (4) risk–benefit considerations, and (5) where they considered themselves on the spectrum of vaccine hesitancy.	F2F and telephone interviews	Not indicated	Not indicated
Sarathchandra, D.	A survey instrument for measuring vaccine acceptance	2018	Unnamed (?Vaccine acceptance instrument?/scale	Quantitative	USA	Americas	High income Country (HIC)	US adults (Study population	Vaccines in general	20 (10 for the short version)	4	(1) perceived safety of vaccines; (2) perceived effectiveness and necessity of vaccines; (3) acceptance of the selection and scheduling of vaccines; (4) positive values and affect toward vaccines; and (5) perceived legitimacy of authorities to require vaccinations.	Online survey	Done (2)	Reviewing relevant literatures and existing instruments and use of authors' expertise	An indepth review and critique of some exixting measures e.g PACV
Hu Yu	Reliability and validity of a survey to identify vaccine hesitancy among parents in Changxing county, Zhejiang province	2019	Unnamed	Quantitative	China	Western Pacific Region (WPR)	Upper middle income	Mothers of children aged 19–35 months (Study population)	Routine Childhood vaccines administered in China	15	3 Sub-scales	Behavior, belief, attitude trust	F2F home interviews	Done (2)	Items were taken or adapted from previous surveys and reviewed by panel of expert to develop the final measure
Mohamed, M. M.	THE PREVALENCE OF VACCINE HESITANCY AND SKIPPING MMR VACCINE DUE TO AN AUTISM THOUGHTS IN SAUDI ARABIA	2019	Unnamed	Quantitative	Saudi Arabia	Eastern Mediterranean region (EMR)	High income Country (HIC)	Parents'	MMR in particlular, vaccine hesitancy in general	Unclear (28?)		Not specified (vaccine hesitancy?)	Self-administered questionnaire	None indicated	All items of the questionnaire were derived from previous studies done in Saudi Arabia and Iraq
Quinn, S. C.	Measuring vaccine hesitancy, confidence, trust and flu vaccine uptake: Results of a national survey of White and African American adults	2019	Unnamed	Quantitative	USA	Americas	High income Country (HIC)	Non-Hispanic Black and White, US noninstitutionalized adults	General vaccine hesitancy and vaccine hesitancy specific to the flu vaccine.	Not specified (19 survey items included in the article, no demographic questions included or specified in the text		Constructs relevant to VH, including confidence, complacency, convenience, trust, VH attitudes, and VH behaviors.	Online survey	Done	Many of our measures were developed based on extensive qualitative research with African Americans and Whites	This article distinguishes between general vaccine hesitancy and vaccine hesitancy specific to the flu vaccine. It also examied what it called "the contested relationships between vaccine hesitancy, the 3 C’s framework and trust"
Sabahelzain, M. M.	Towards a further understanding of measles vaccine hesitancy in Khartoum state, Sudan: A qualitative study	2019	Unnamed	Qualitative	Sudan	Eastern Mediterranean Region (EMR)	Low incom country (LIC)	The Expanded Program on Immunization (EPI) officers/ experts at the federal ministry of health, Khartoum state ministry of health, WHO, UNICEF and front-line vaccine providers	Measles vaccine hesitancy	13 (11 interview guide questions and 4 demographic questions		Definition of vaccine hesitancy, determinants of vaccine hesitancy and the effect of vaccine hesitancy	Semi-structured interviews	Not indicated	Not indicated	The education levels of the study participants (especially those of the EPI managers, MoH, WHO and UNICEF experts) reported was very low in comparision to that of participants of other studies
Siu, J. Y. M.	Social and cultural construction processes involved in HPV vaccine hesitancy among Chinese women: a qualitative study	2019	Unnamed	Qualitative	Hong Kong	Western Pacific Region (WPR)	High income Country (HIC)	Chinese women (Study population)	HPV	39 (28 interview guide questions and 11 demographic questions)			F2F semi-structured interviews	Not indicated	An interview question guide was prepared, keeping past literature on factors that affect HPV vaccination among women as a reference	Very detailed qualitative study
Van Buynder, P. G.	Antigen specific vaccine hesitancy in pregnancy	2019		Quantitative	Australia	Western Pacific Region (WPR)	High income Country (HIC)	Postnatal women, aged 18 years and older, who had given birth in the previous six months	Pertusis vaccine and Flu vaccine	55			questionnaire on provided smart tablets at public vaccination clinics or with a researcher by phone or via an on-line link	Not indicated	Not indicated	Study included a few vaccine hesitancy related items
Wallace, A. S.	Development of a valid and reliable scale to assess parents' beliefs and attitudes about childhood vaccines and their association with vaccination uptake and delay in Ghana	2019	Caregiver vaccination attitudes scale (CVAS)	Qualitative	Ghana	Africa	Lower-middle income	Mothers of children aged 12–35 months (Study population)	Routine childhood vaccines	22		Vaccine Benefits, Past Behavior, and Vaccine Efficacy and Safety	Door-to-door Selected household Survey	Done(3)	Used the PACV as template,eConsultations and several rounds of iterations	The only tool for VH developed and validated in lower-middle income country in Sub-sharan african continent
Yousafzai, M. T.	Development and Validation of Parental Vaccine Attitudes Scale for Use in Low-income Setting	2019	Vaccine Attitude Scale (VAS)	Quantitative	Parkistan	Eastern Mediterranean Region (EMR)	Lower-middle income	Parents of children 4-12 months old	Routine childhood vaccines	14	2	Vaccine perception and concerns, and, vaccine preventable diseases salience and community benefit	Door-to-door survey interviews	Done	Literature review and consultations with experts	Only tool known to have been developed and validated in Pakistan in this review
